# Supplementary material for: Longitudinal Study of Viral Diversity Associated with Mosquito Species Circulating in Cambodia
Source: Viruses. 2023 Aug 29;15(9):1831. doi: 10.3390/v15091831 (PMC10535147; doi:10.3390/v15091831)
Supplement: Supplementary file 1 [file viruses-15-01831-s001.zip]

Archive with 7 entries (7 files):
- Fig.S1 Map locating the municipalities where mosquitoes were collected.pdf
- Tab. S1 Information about mosquito pooling pool name, mosquito species, season, and location.xlsx
- Tab. S3 Fold Change and adjusted P-values for all viral groups resulted in differential analysis.xls
- Fig S2 Distribution of mosquito species collected during the dry season and the rainy season.pdf
- Fig S3 Histogram visualizing the shared and non-shared taxa among different mosquito genera.pdf
- Fig.S4 PCoaA covariates.pdf
- Tab. S2 Information about the obtained raw reads and viral abundance for each detected viral family.xlsx
