# Supplementary material for: Longitudinal Study of Viral Diversity Associated with Mosquito Species Circulating in Cambodia
Source: Viruses. 2023 Aug 29;15(9):1831. doi: 10.3390/v15091831 (PMC10535147; doi:10.3390/v15091831)
Supplement: Supplementary file 1 [file viruses-15-01831-s001.zip › Tab. S1 Information about mosquito pooling pool name, mosquito species, season, and location.xlsx]

## Sheet: Details of mosquito pools
Sample name	Nb of mosquitoes/ pool	Mosquito Genus	Mosquito Species	Season	Indoordoor / Outdoordoor
A ae1	50	Aedes	Aedes aegypti	Dry	Indoor
A ae2	60	Aedes	Aedes aegypti	Dry	Indoor
A ae4	46	Aedes	Aedes aegypti	Dry	Indoor
A ae3	60	Aedes	Aedes aegypti	Dry	Outdoor
A ae5	70	Aedes	Aedes aegypti	Dry	Outdoor
A ae6	83	Aedes	Aedes aegypti	Rainy	Indoor
A ae7	74	Aedes	Aedes aegypti	Rainy	Outdoor
A ae8	97	Aedes	Aedes aegypti	Rainy	Indoor
A ae9	87	Aedes	Aedes aegypti	Rainy	Indoor
A ae10	74	Aedes	Aedes aegypti	Rainy	Outdoor
A ae11	90	Aedes	Aedes aegypti	Rainy	Outdoor
A ae12	102	Aedes	Aedes aegypti	Rainy	Outdoor
A ae13	100	Aedes	Aedes aegypti	Rainy	Indoor
A ae14	78	Aedes	Aedes aegypti	Rainy	Indoor
A ae15	72	Aedes	Aedes aegypti	Dry	Outdoor
A ae16	96	Aedes	Aedes aegypti	Rainy	Indoor
A ae17	85	Aedes	Aedes aegypti	Rainy	Outdoor
A ae18	90	Aedes	Aedes aegypti	Rainy	Indoor
A ae19	80	Aedes	Aedes aegypti	Rainy	Outdoor
A al1	41	Aedes	Aedes albopictus	Rainy	Indoor/ Outdoor
A al2	17	Aedes	Aedes albopictus	Rainy	Indoor/ Outdoor
A va1	45	Anopheles	Anopheles vagus	Dry	Indoor
A va3	40	Anopheles	Anopheles vagus	Dry	Outdoor
A va2	70	Anopheles	Anopheles vagus	Dry	Indoor
A va4	46	Anopheles	Anopheles vagus	Dry	Outdoor
A va5	90	Anopheles	Anopheles vagus	Rainy	Indoor
A va6	75	Anopheles	Anopheles vagus	Rainy	Indoor
A va7	65	Anopheles	Anopheles vagus	Rainy	Outdoor
A va8	45	Anopheles	Anopheles vagus	Rainy	Outdoor
A va9	54	Anopheles	Anopheles vagus	Rainy	Indoor / Outdoor
A va10	51	Anopheles	Anopheles vagus	Rainy	Indoor / Outdoor
A in1	30	Anopheles	Anopheles indefinitus	Dry	Indoor
A in2	39	Anopheles	Anopheles indefinitus	Dry	Outdoor
A in3	7	Anopheles	Anopheles indefinitus	Rainy	Indoor
C vi1	30	Culex	Culex vishnui.g	Dry	Indoor
C vi5	50	Culex	Culex vishnui.g	Dry	Outdoor
C vi6	50	Culex	Culex vishnui.g	Dry	Outdoor
C vi7	50	Culex	Culex vishnui.g	Dry	Outdoor
C vi2	50	Culex	Culex vishnui.g	Dry	Indoor
C vi3	36	Culex	Culex vishnui.g	Dry	Indoor
C vi8	50	Culex	Culex vishnui.g	Dry	Outdoor
C vi9	50	Culex	Culex vishnui.g	Dry	Outdoor
C vi10	50	Culex	Culex vishnui.g	Dry	Outdoor
C vi11	50	Culex	Culex vishnui.g	Dry	Outdoor
C vi12	50	Culex	Culex vishnui.g	Dry	Outdoor
C vi13	60	Culex	Culex vishnui.g	Dry	Outdoor
C vi14	36	Culex	Culex vishnui.g	Dry	Indoor
C vi15	70	Culex	Culex vishnui.g	Dry	Outdoor
C vi16	50	Culex	Culex vishnui.g	Rainy	Indoor
C vi17	86	Culex	Culex vishnui.g	Rainy	Outdoor
C vi18	43	Culex	Culex vishnui.g	Rainy	Indoor
C vi19	84	Culex	Culex vishnui.g	Rainy	Outdoor
C vi20	95	Culex	Culex vishnui.g	Rainy	Outdoor
C vi21	90	Culex	Culex vishnui.g	Rainy	Outdoor
C vi23	100	Culex	Culex vishnui.g	Rainy	Outdoor
C vi24	100	Culex	Culex vishnui.g	Rainy	Outdoor
C vi25	100	Culex	Culex vishnui.g	Rainy	Outdoor
C vi26	100	Culex	Culex vishnui.g	Rainy	Outdoor
C qu1	60	Culex	Culex quinquefasciatus	Dry	Indoor
C qu2	60	Culex	Culex quinquefasciatus	Dry	Indoor
C qu3	60	Culex	Culex quinquefasciatus	Dry	Indoor
C qu4	70	Culex	Culex quinquefasciatus	Dry	Indoor
C qu13	70	Culex	Culex quinquefasciatus	Dry	Outdoor
C qu14	70	Culex	Culex quinquefasciatus	Dry	Outdoor
C qu15	60	Culex	Culex quinquefasciatus	Dry	Outdoor
C qu16	60	Culex	Culex quinquefasciatus	Dry	Outdoor
C qu17	59	Culex	Culex quinquefasciatus	Dry	Outdoor
C qu5	60	Culex	Culex quinquefasciatus	Dry	Indoor
C qu6	60	Culex	Culex quinquefasciatus	Dry	Indoor
C qu7	59	Culex	Culex quinquefasciatus	Dry	Indoor
C qu8	60	Culex	Culex quinquefasciatus	Dry	Indoor
C qu9	56	Culex	Culex quinquefasciatus	Dry	Indoor
C qu10	54	Culex	Culex quinquefasciatus	Dry	Indoor
C qu11	70	Culex	Culex quinquefasciatus	Dry	Indoor
C qu12	60	Culex	Culex quinquefasciatus	Dry	Indoor
C qu18	60	Culex	Culex quinquefasciatus	Dry	Outdoor
C qu19	60	Culex	Culex quinquefasciatus	Dry	Outdoor
C qu20	70	Culex	Culex quinquefasciatus	Dry	Outdoor
C qu21	70	Culex	Culex quinquefasciatus	Dry	Outdoor
C qu22	60	Culex	Culex quinquefasciatus	Dry	Outdoor
C qu23	60	Culex	Culex quinquefasciatus	Dry	Outdoor
C qu24	70	Culex	Culex quinquefasciatus	Dry	Outdoor
C qu25	70	Culex	Culex quinquefasciatus	Dry	Outdoor
C qu26	60	Culex	Culex quinquefasciatus	Dry	Outdoor
C qu27	92	Culex	Culex quinquefasciatus	Rainy	Indoor
C qu28	100	Culex	Culex quinquefasciatus	Rainy	Outdoor
C qu29	100	Culex	Culex quinquefasciatus	Rainy	Indoor
C qu30	90	Culex	Culex quinquefasciatus	Rainy	Indoor
C qu31	80	Culex	Culex quinquefasciatus	Rainy	Indoor
C qu32	96	Culex	Culex quinquefasciatus	Rainy	Outdoor
C qu33	100	Culex	Culex quinquefasciatus	Rainy	Indoor
C qu34	100	Culex	Culex quinquefasciatus	Rainy	Indoor
C qu35	100	Culex	Culex quinquefasciatus	Rainy	Indoor
C br1	16	Culex	Culex brevipalpis	Dry	Outdoor
C br2	4	Culex	Culex brevipalpis	Dry	Indoor
C br3	24	Culex	Culex brevipalpis	Rainy	Indoor
C br4	65	Culex	Culex brevipalpis	Rainy	Outdoor
C br5	83	Culex	Culex brevipalpis	Rainy	Indoor/ Outdoor
C ge1	20	Culex	Culex gelidus	Dry	Outdoor
C ge2	61	Culex	Culex gelidus	Rainy	Outdoor
C ge3	56	Culex	Culex gelidus	Rainy	Indoor/ Outdoor
C tr1	10	Culex	Culex tritaeniorhynchus	Dry	Outdoor
C tr2	82	Culex	Culex tritaeniorhynchus	Rainy	Indoor/ Outdoor
