# Supplementary material for: Longitudinal Study of Viral Diversity Associated with Mosquito Species Circulating in Cambodia
Source: Viruses. 2023 Aug 29;15(9):1831. doi: 10.3390/v15091831 (PMC10535147; doi:10.3390/v15091831)
Supplement: Supplementary file 1 [file viruses-15-01831-s001.zip › Tab. S3 Fold Change and adjusted P-values for all viral groups resulted in differential analysis.xls]

Id	baseMean	FoldChange	log2FoldChange	pvalue_adjusted
unclassified Partitiviridae	351312.2	8.935204e+05	19.769	3.09656859801883e-46
unclassified Rhabdoviridae	513555.04	6.703769e-06	-17.187	4.15371875010451e-29
unclassified Flavivirus	356338.76	3.187786e+02	8.316	1.86430946309513e-07
Dinovernavirus	17536.63	1.428358e-02	-6.129	0.00381817797660261
Orthophasmavirus	6619.26	1.432112e-02	-6.126	0.00381817797660261
Phasivirus	414966.63	3.365602e+01	5.073	0.0369336521559859
unclassified viruses	787236.96	5.230093e+00	2.387	0.0444711964378821
Almendravirus	382.61	1.923228e+01	4.265	0.0586736783713245
Alphavirus	1310.98	1.421756e+01	3.83	0.0991329271451372
Anphevirus	8528.19	9.053716e+00	3.179	0.21732969986324
unclassified Quaranjavirus	202240.16	3.583878e+00	1.842	0.46595450783753
unclassified Totiviridae	23934.45	5.460163e+00	2.449	0.46595450783753
unclassified Luteoviridae	34412.27	2.569926e-01	-1.96	0.648353356480816
Culicidavirus	89870.72	6.061489e-01	-0.722	0.692753876413647
Merhavirus	22850.51	5.566049e-01	-0.845	0.692753876413647
Ohlsrhavirus	23368.91	5.852148e-01	-0.773	0.692753876413647
Pestivirus	619.1	6.100816e-01	-0.713	0.692753876413647
unclassified Birnaviridae	10723.69	6.060653e-01	-0.722	0.692753876413647
unclassified Iflaviridae	1991.38	6.060432e-01	-0.723	0.692753876413647
unclassified Narnaviridae	10832.77	6.058295e-01	-0.723	0.692753876413647
unclassified Nodaviridae	1919.88	6.067665e-01	-0.721	0.692753876413647
unclassified Orbivirus	3816.38	6.060001e-01	-0.723	0.692753876413647
unclassified Orthomyxoviridae	9391.26	6.059109e-01	-0.723	0.692753876413647
unclassified Permutotetraviridae	5242.23	6.073399e-01	-0.719	0.692753876413647
unclassified Picornavirales	298183.81	6.059194e-01	-0.723	0.692753876413647
unclassified Sobemovirus	1322.57	6.074400e-01	-0.719	0.692753876413647
unclassified Solemoviridae	16354.02	1.733934e+00	0.794	0.692753876413647
