# Supplementary material for: Longitudinal Study of Viral Diversity Associated with Mosquito Species Circulating in Cambodia
Source: Viruses. 2023 Aug 29;15(9):1831. doi: 10.3390/v15091831 (PMC10535147; doi:10.3390/v15091831)
Supplement: Supplementary file 1 [file viruses-15-01831-s001.zip › Tab. S2 Information about the obtained raw reads and viral abundance for each detected viral family.xlsx]

## Sheet: Feuil1
				Family	Phenuiviridae	Flaviviridae	Flaviviridae	Rhabdoviridae	Rhabdoviridae	Rhabdoviridae	Rhabdoviridae	Orthomyxoviridae	Orthomyxoviridae	Reoviridae	Reoviridae	Birnaviridae	Togaviridae	Chuviridae	Nodaviridae	Iflaviridae	Xinmoviridae	Phasmaviridae	Permutotetraviridae	Narnaviridae	Totiviridae	Partitiviridae	Luteoviridae	Solemoviridae	Solemoviridae
				Host	Insects	Vertebrates / Invertebrates	Vertebrates	Insects	Insects	Insects	Vertebrates / Invertebrates	Vertebrates / Invertebrates	Vertebrates / Invertebrates	Replicate in mosquito cell lines	Vertebrates / Invertebrates	Vertebrates / Invertebrates	Vertebrates / Invertebrates	Insects	Invertebrates	Insects	Insects	Insects	Invertebrates	Fungi	Fungi	Plants / Fungi	Plants	Plants	Plants
Sample name	Mosquito Genus	Mosquito Species	Number of Cluster (Pair ends)	Viral abundance (nucleotides)	Phasivirus	Unclassified Flavivirus	Pestivirus	Almendravirus	Ohlsrhavirus	Merhavirus	Unclassified rhabdoviridae	Unclassified quaranjavirus	Unclassified orthomyxoviridae	Dinovernavirus	Unclassified orbivirus	Unclassified Birnaviridae	Alphavirus	Culicidavirus	Unclassified Nodaviridae	Unclassified Iflaviridae	Anphevirus	Orthophasmavirus	unclassified Permutotetraviridae	Unclassified Narnaviridae	Unclassified Totiviridae	Unclassified Partitiviridae	Unclassified Luteoviridae	Unclassified Sobemovirus	Unclassified solemoviridae	Unclassified picornavirales	Unclassified Viruses
A ae1	Aedes	Aedes aegypti	48712658	121000	2367386	279117	0	24156	0	0	0	60204	0	0	0	0	0	0	0	0	0	0	0	0	0	736869	0	0	0	0	906528
A ae2	Aedes	Aedes aegypti	76203454	3356671	1425600	68748	0	0	0	0	0	96932	0	0	0	0	0	0	0	0	19437	0	0	0	99289	1039401	0	0	0	0	587056
A ae4	Aedes	Aedes aegypti	45449428	3701171	1.31124e+06	59084.2	0	0	0	0	0	72126.1	0	0	0	0	0	0	0	0	0	0	0	0	34373.9	596332	0	0	0	0	522526
A ae3	Aedes	Aedes aegypti	51161548	2945565	1.47659e+06	1.10802e+06	0	0	0	0	0	75912.5	0	0	0	0	0	0	0	0	0	0	0	0	89140.4	724353	0	0	0	0	649772
A ae5	Aedes	Aedes aegypti	65338939	3434721	1381825	346921	0	0	0	0	0	70848	0	0	0	0	0	0	0	0	37776	0	0	0	73482	871023	0	0	0	0	566398
A ae6	Aedes	Aedes aegypti	92610206	3696740	1435549	495378	0	0	0	0	0	211494	0	0	0	0	0	0	0	0	0	0	0	0	0	631221	0	0	0	0	621022
A ae7	Aedes	Aedes aegypti	81230401	3026235	1391906	36868	0	0	0	0	0	105663	0	0	0	0	67827	0	0	0	0	0	0	0	0	731109	0	0	0	0	594414
A ae8	Aedes	Aedes aegypti	67065758	2887688	1442557	162613	0	0	0	0	0	48702	0	0	0	0	0	0	0	0	66174	0	0	0	35400	5445629	0	0	119544	0	597522
A ae9	Aedes	Aedes aegypti	85713733	5104813	1916245	780711	0	0	0	0	0	53568	0	0	0	0	0	0	0	0	0	0	0	0	192176	5259260	0	0	74778	0	732218
A ae10	Aedes	Aedes aegypti	73113173	5122721	1.44363e+06	834182	0	0	0	0	0	0	0	0	0	0	0	0	0	0	0	0	0	0	199315	4248484	0	0	0	0	618164
A ae11	Aedes	Aedes aegypti	57271401	3237062	1390860	430093	0	0	0	0	0	0	0	0	0	0	0	0	0	0	36601	0	0	0	0	3260570	0	0	0	0	557590
A ae12	Aedes	Aedes aegypti	51628855	2978891	1243834	338021	0	0	0	0	0	18414	0	0	0	0	0	0	0	0	0	0	0	0	70685	2748044	0	0	0	0	651695
A ae13	Aedes	Aedes aegypti	116745603	3807123	1497875	223935	0	0	0	0	0	23436	0	0	0	0	0	0	0	0	125935	0	0	0	75680	2328908	0	0	296663	0	612523
A ae14	Aedes	Aedes aegypti	71915709	3335174	1.30816e+06	169371	0	0	0	0	0	20088	0	0	0	0	0	0	0	0	145381	0	0	0	76916	1323059	0	0	0	0	789564
A ae15	Aedes	Aedes aegypti	55598392	3812744	1.33041e+06	305320	0	0	0	0	0	0	0	0	0	0	0	0	0	0	0	0	0	0	67150	730739	0	0	0	0	676580
A ae16	Aedes	Aedes aegypti	35120567	3035204	1697071	0	0	0	0	0	0	105445	0	0	0	0	0	0	0	0	0	0	0	0	0	627672	0	0	0	0	623702
A ae17	Aedes	Aedes aegypti	66534764	3739607	1454394	0	0	0	0	0	0	343932	0	0	0	0	0	0	0	0	0	0	0	0	0	697311	0	0	0	0	739183
A ae18	Aedes	Aedes aegypti	83684261	4874298	1452045	1.03287e+06	0	0	0	0	0	98487	0	0	0	0	0	0	0	0	152856	0	0	0	212842	702762	0	0	0	0	823368
A ae19	Aedes	Aedes aegypti	65217208	3820588	1469013	500289	0	0	0	0	0	80085	0	0	0	0	0	0	0	0	69051	0	0	0	0	0	0	0	0	0	628747
A al1	Aedes	Aedes albopictus	57923224	1920	1.57554e+06	0	0	0	0	0	0	0	0	0	0	0	0	0	0	0	0	0	0	0	0	0	71775.1	0	463171	0	0
A al2	Aedes	Aedes albopictus	47048718	29800	0	0	0	195951	0	0	781904	0	0	556657	0	0	0	0	0	0	0	100997	0	0	0	0	134021	0	648024	0	482847
A va1	Anopheles	Anopheles vagus	69499304	60075	0	0	0	0	0	0	572884	0	0	0	0	0	0	0	0	0	0	438271	0	0	0	0	0	0	0	0	12969.2
A va3	Anopheles	Anopheles vagus	49614699	129024	0	0	0	0	0	0	735557	0	0	90685.1	0	0	0	0	0	0	0	130967	0	0	0	0	0	0	0	0	45328.3
A va2	Anopheles	Anopheles vagus	57034413	291210	0	0	0	0	0	0	47210.2	0	0	0	0	0	0	0	0	0	0	1797.22	0	0	0	0	0	0	0	0	0
A va4	Anopheles	Anopheles vagus	84897244	221811	0	0	0	0	0	0	160537	0	0	0	0	0	0	0	0	0	0	60081.2	0	0	0	0	0	0	0	0	0
A va5	Anopheles	Anopheles vagus	114068826	85794	0	0	0	0	0	0	406182	0	0	0	0	0	0	0	0	0	0	93666	0	0	0	0	0	0	0	0	0
A va6	Anopheles	Anopheles vagus	169794488	883805	0	0	0	0	0	0	399186	0	0	0	0	0	0	0	0	0	0	29028	0	0	0	0	0	0	0	0	0
A va7	Anopheles	Anopheles vagus	127564824	2420906	0	0	0	0	0	0	154206	0	0	0	0	0	0	0	0	0	0	0	0	0	0	0	0	0	0	0	0
A va8	Anopheles	Anopheles vagus	120042522	715131	0	0	0	0	0	0	556444	176052	0	0	0	0	0	0	0	0	0	34392	0	0	0	0	0	0	0	0	0
A va9	Anopheles	Anopheles vagus	239087774	2248052	0	1590200	0	0	0	0	0	0	0	1303134	0	0	0	0	0	0	0	0	0	0	0	0	0	0	0	0	0
A va10	Anopheles	Anopheles vagus	123848682	205	0	107652	0	0	0	0	0	0	0	44532	0	0	0	0	0	0	0	0	0	0	0	0	0	0	0	0	0
A in1	Anopheles	Anopheles indefinitus	53379925	2248052	0	0	0	0	0	0	731349	0	0	957918	0	0	0	0	0	0	0	0	0	0	0	0	0	0	0	0	550124
A in2	Anopheles	Anopheles indefinitus	45403553	205	0	0	0	0	0	0	993392	0	0	0	0	0	0	0	0	0	0	48086	0	0	0	0	0	0	0	0	14934
A in3	Anopheles	Anopheles indefinitus	89719566	555186	0	0	0	0	0	0	0	0	0	0	0	0	0	0	0	0	0	0	0	0	0	0	0	0	0	0	183639
C vi1	Culex	Culex vishnui.g	61302811	2285099	0	0	0	0	0	0	0	0	0	0	0	0	0	0	0	0	0	0	0	21753	0	0	0	0	0	0	1326545
C vi5	Culex	Culex vishnui.g	54307774	2170	0	0	0	0	15919	0	0	151191	41562	0	0	0	0	38097	0	0	0	0	0	0	0	0	0	1878	0	0	206949
C vi6	Culex	Culex vishnui.g	48384345	1611090	0	0	22236	0	98208	0	0	11214	9537	0	0	0	0	197598	0	0	0	0	0	0	0	0	0	0	139284	0	1050135
C vi7	Culex	Culex vishnui.g	64653029	4223754	0	0	0	0	42381	0	0	0	0	0	0	0	0	1690416	0	0	0	0	0	0	0	0	0	0	0	0	811701
C vi2	Culex	Culex vishnui.g	74211709	5720	0	0	0	0	118620	0	0	12648	12300	0	0	0	0	0	179487	0	0	0	0	225351	0	0	0	7248	104151	0	1.15416e+06
C vi3	Culex	Culex vishnui.g	28099499	1460	0	0	0	0	0	0	0	0	0	0	0	0	0	0	7848	0	0	0	0	0	0	0	0	0	0	0	775497
C vi8	Culex	Culex vishnui.g	33810714	844896	0	4662	0	0	8943	0	53199	0	0	0	0	0	0	0	0	0	0	0	0	0	0	0	0	4245	35478	0	727407
C vi9	Culex	Culex vishnui.g	75714769	2177175	0	1347	12798	0	289428	0	289428	32235	25143	0	0	0	0	0	0	0	0	0	0	0	0	0	0	1443	14581	0	1.55575e+06
C vi10	Culex	Culex vishnui.g	72291508	5924587	0	542043	0	0	0	0	1617180	1320875	0	0	0	0	0	0	0	0	0	0	0	0	0	0	0	0	0	0	0
C vi11	Culex	Culex vishnui.g	49025454	1558162	0	0	0	0	31587	0	0	163083	0	0	0	0	0	0	6480	0	0	0	0	0	0	0	0	75132	60636	0	793227
C vi12	Culex	Culex vishnui.g	46678967	1479163	0	0	0	0	128721	0	0	26071	8784	0	0	0	0	0	0	0	0	0	0	0	6651	0	0	5754	95922	0	1.13858e+06
C vi13	Culex	Culex vishnui.g	45737620	953298	0	0	0	0	29517	0	0	49479	17778	0	0	0	0	0	6601	0	0	0	0	12789	5781	0	0	4368	31536	0	767139
C vi14	Culex	Culex vishnui.g	93158017	8954	0	0	0	0	0	0	0	0	0	0	0	0	0	0	0	0	0	0	0	0	1047	0	0	0	0	0	11728.4
C vi15	Culex	Culex vishnui.g	43374592	788000	0	0	0	0	0	0	61758	40446	61875	0	0	0	0	0	0	0	0	0	0	95458	0	0	28638	0	35667	0	114820
C vi16	Culex	Culex vishnui.g	74463765	316856	0	0	0	0	34794	82281	66861	0	0	0	0	0	0	0	0	0	0	0	0	0	0	0	0	0	0	905658	0
C vi17	Culex	Culex vishnui.g	75251165	3313498	159198	0	0	0	0	0	90926	191757	0	0	0	0	0	0	0	0	0	0	0	0	0	0	0	0	0	43644	1.05613e+06
C vi18	Culex	Culex vishnui.g	59015461	4422374	0	0	0	0	0	0	114699	0	0	0	0	0	0	1143006	0	0	0	0	0	0	0	0	0	0	0	1535820	5725061
C vi19	Culex	Culex vishnui.g	58222551	1207037	0	0	0	0	0	0	0	0	0	0	0	0	0	297150	0	0	0	0	215046	0	0	0	0	0	0	41811	5879390
C vi20	Culex	Culex vishnui.g	55161114	3901267	0	0	0	0	0	0	0	0	0	0	0	0	0	0	0	0	0	0	427974	0	0	0	0	0	0	1512860	884346
C vi21	Culex	Culex vishnui.g	43111630	394018	0	41730	0	0	0	0	3072	52743	0	0	0	0	0	0	0	0	6060	0	0	0	3807	0	0	0	0	0	248008
C vi23	Culex	Culex vishnui.g	89103949	1485450	0	39048	0	0	0	26348	0	101799	0	0	0	0	0	531507	0	0	0	0	0	0	0	0	0	0	69057	0	368633
C vi24	Culex	Culex vishnui.g	74268943	1070691	0	0	0	0	21501	0	0	22698	14970	0	0	0	0	0	0	0	0	0	0	0	0	0	0	0	0	466063	404142
C vi25	Culex	Culex vishnui.g	70009744	1343118	0	0	0	0	0	0	0	0	0	0	0	0	0	901707	0	0	0	0	0	0	0	0	0	0	0	0	250095
C vi26	Culex	Culex vishnui.g	54412752	821121	0	0	0	0	84360	0	0	30489	8142	0	0	0	0	337668	0	0	0	0	0	0	0	0	0	0	0	0	282150
C qu1	Culex	Culex quinquefasciatus	41791951	103000	0	1558234	0	0	0	0	1990311	475007	0	0	0	929496	0	0	0	0	0	0	0	0	0	0	0	0	0	0	3214447
C qu2	Culex	Culex quinquefasciatus	36271420	3288706	0	795734	0	0	0	0	1051407	178693	0	0	0	0	0	0	0	0	0	0	0	0	55470	0	108105	0	0	0	779188
C qu3	Culex	Culex quinquefasciatus	41325101	26500	44346	1020402	0	0	0	0	1209906	113508	0	0	0	0	0	0	0	0	0	0	0	0	0	0	29556	0	0	0	995317
C qu4	Culex	Culex quinquefasciatus	41270267	670000	0	2005977	0	0	0	306795	1450933	474347	0	0	0	0	0	0	0	0	0	0	0	0	0	0	166749	0	0	0	1.56251e+06
C qu13	Culex	Culex quinquefasciatus	43903738	4099267	0	155412	0	0	0	0	1707753	408777	0	0	0	0	0	0	0	0	0	0	0	0	0	0	429218	0	0	0	1053231
C qu14	Culex	Culex quinquefasciatus	43662991	4656984	0	1674334	0	0	0	127098	1437711	155816	0	0	0	0	0	0	0	24745	0	0	0	0	0	0	0	0	0	0	1053664
C qu15	Culex	Culex quinquefasciatus	37423050	3858077	0	1208013	0	0	0	0	1115628	316242	0	0	0	0	0	0	0	0	0	0	0	0	43131	0	0	0	0	0	940938
C qu16	Culex	Culex quinquefasciatus	36952915	79600	0	1391989	0	0	0	63339	1647069	171864	0	0	0	891378	0	0	0	0	0	0	0	0	59523	0	0	0	0	0	2830628
C qu17	Culex	Culex quinquefasciatus	46432553	6637030	0	856962	0	0	0	0	1123494	530087	0	0	0	0	0	0	0	0	0	0	0	0	1045260	0	0	0	0	0	2724195
C qu5	Culex	Culex quinquefasciatus	86534978	8079660	294928	454278	0	0	0	164316	2436642	1093221	0	0	0	149973	0	0	0	0	0	0	0	0	0	0	156375	0	0	0	2847684
C qu6	Culex	Culex quinquefasciatus	64850066	5731584	0	378540	0	0	0	0	2240655	522513	0	0	0	0	0	0	0	111612	0	0	0	0	0	0	685975	0	0	0	1332419
C qu7	Culex	Culex quinquefasciatus	102939469	7441132	1422813	1299162	0	0	0	0	2747019	225033	0	0	0	0	0	0	0	0	0	0	0	0	0	0	0	0	0	0	1.33664e+06
C qu8	Culex	Culex quinquefasciatus	41254857	4639000	0	470232	0	0	0	0	1852623	526416	0	0	0	0	0	0	0	0	0	0	0	0	46554	0	256620	0	0	0	1.14705e+06
C qu9	Culex	Culex quinquefasciatus	40805214	5882952	54489	839667	0	0	0	119181	1532931	511887	0	0	0	0	0	0	0	0	0	0	0	0	0	0	283421	0	0	0	1.95771e+06
C qu10	Culex	Culex quinquefasciatus	43475913	11131564	127113	4127777	0	0	0	160854	1865823	583689	0	0	0	0	0	0	0	0	0	0	0	0	0	0	511341	0	0	0	2548302
C qu11	Culex	Culex quinquefasciatus	44668270	4821245	114507	781275	0	0	0	162627	2278669	39159	0	0	0	0	0	0	0	24018	0	0	0	0	0	0	201557	0	0	0	957370
C qu12	Culex	Culex quinquefasciatus	62824798	8405921	92931	1909366	0	0	0	268407	1925748	137470	0	0	0	478233	0	0	0	0	0	0	0	0	45294	0	44877	0	0	0	2901955
C qu18	Culex	Culex quinquefasciatus	48817106	3571916	0	218883	0	0	0	219378	1456797	620481	0	0	0	0	0	0	0	0	0	0	0	0	0	0	0	0	0	0	900038
C qu19	Culex	Culex quinquefasciatus	55285015	5282428	0	1008087	0	0	0	0	2068905	570401	0	0	0	0	0	0	0	0	0	0	0	0	0	0	342738	0	0	0	780352
C qu20	Culex	Culex quinquefasciatus	53117149	5500519	382829	482790	0	0	0	0	2.17145e+06	1188473	0	0	0	0	0	0	0	0	0	0	0	0	0	0	0	0	0	0	1165077
C qu21	Culex	Culex quinquefasciatus	29823130	4420754	0	589125	0	0	0	0	1237122	1.02994e+06	0	0	0	0	0	0	0	0	0	0	0	0	81714	0	45585	0	0	0	1317544
C qu22	Culex	Culex quinquefasciatus	34976624	2797498	0	193726	0	0	0	0	845681	84315	0	0	0	0	0	0	0	0	0	0	0	0	0	0	175382	0	0	0	1459481
C qu23	Culex	Culex quinquefasciatus	40728207	5332233	551631	224523	0	0	0	0	2137854	1541091	0	0	0	0	0	0	0	0	0	0	0	0	0	0	0	0	0	0	750831
C qu24	Culex	Culex quinquefasciatus	48582193	2573797	0	376467	0	0	0	0	840036	112090	0	0	0	0	0	0	0	0	0	0	0	0	0	0	30087	0	0	0	875187
C qu25	Culex	Culex quinquefasciatus	34551899	6697321	0	95537	0	0	0	0	2140902	1973774	0	0	0	0	0	0	0	0	0	0	0	0	0	0	0	0	0	0	1683226
C qu26	Culex	Culex quinquefasciatus	71437189	10474031	235719	1580673	0	0	0	0	2.62174e+06	482094	0	0	0	0	0	0	0	0	0	0	0	0	0	0	1.12443e+06	0	0	0	4311122
C qu27	Culex	Culex quinquefasciatus	85097559	4841792	0	83193	0	0	0	0	1497162	501824	0	0	0	0	0	0	0	0	0	0	0	0	0	0	0	0	0	0	1543483
C qu28	Culex	Culex quinquefasciatus	67898123	2900857	0	272613	0	0	0	0	1209396	288637	0	0	0	0	0	0	0	0	0	0	0	0	0	0	0	0	0	0	0
C qu29	Culex	Culex quinquefasciatus	73311552	3963429	0	347373	0	0	0	0	1.3728e+06	353654	0	0	0	0	0	0	0	0	0	0	0	0	0	0	158109	0	0	0	353184
C qu30	Culex	Culex quinquefasciatus	76930391	6011725	0	206604	0	0	0	0	1869535	673842	0	0	0	0	0	0	0	0	0	0	0	0	0	0	77014	0	0	0	504994
C qu31	Culex	Culex quinquefasciatus	82766688	4632306	0	303441	0	0	0	0	1831356	784238	0	0	0	0	0	0	0	0	0	0	0	0	0	0	253697	0	0	0	354171
C qu32	Culex	Culex quinquefasciatus	80842276	4271978	0	129765	0	0	0	0	1157493	561325	0	0	0	0	0	0	0	0	0	0	0	0	0	0	73207	0	0	0	1020917
C qu33	Culex	Culex quinquefasciatus	69829986	3734396	0	142767	0	0	0	0	142767	473791	0	0	0	0	0	0	0	90744	0	0	0	0	0	0	157671	0	0	0	1001489
C qu34	Culex	Culex quinquefasciatus	70275242	3060399	0	104340	0	0	0	0	104340	279627	0	0	0	0	0	0	0	0	0	0	0	0	42110	0	0	0	0	0	387783
C qu35	Culex	Culex quinquefasciatus	62874984	3805633	0	569163	0	0	0	0	569163	294561	0	0	0	0	0	0	0	0	0	0	0	0	0	0	0	0	0	0	331797
C br1	Culex	Culex brevipalpis	63317302	3003560	0	1928355	0	0	3045	10224	0	0	0	0	89824	0	0	0	0	0	0	0	0	0	771264	0	0	0	0	0	99767
C br2	Culex	Culex brevipalpis	28266963	1256492	0	1006025	0	0	0	0	0	0	0	0	0	0	0	0	0	0	0	0	0	0	0	0	0	0	0	0	6126
C br3	Culex	Culex brevipalpis	56782666	3227588	0	1.90618e+06	0	0	0	0	0	0	0	0	0	0	0	0	0	0	0	0	0	0	383918	593331	0	0	0	0	0
C br4	Culex	Culex brevipalpis	59085852	3117507	0	1.67484e+06	0	0	0	0	0	0	0	0	0	0	0	0	0	0	0	0	0	0	458223	72042	0	0	0	345213	63177
C br5	Culex	Culex brevipalpis	57662484	4866269	0	1821975	0	0	0	0	431580	0	0	0	651567	0	0	0	0	0	0	0	0	0	249443	208296	0	0	0	0	1.27882e+06
C ge1	Culex	Culex gelidus	49675345	4011748	0	2121708	0	0	0	0	0	0	0	0	102920	0	0	0	0	0	0	0	0	0	0	0	0	0	0	0	925064
C ge2	Culex	Culex gelidus	83492966	2661924	0	606811	0	0	0	0	0	0	0	0	34407	0	0	0	0	0	0	0	0	0	0	0	0	0	0	1809452	128535
C ge3	Culex	Culex gelidus	32601818	550258	0	82279.3	0	0	0	0	0	0	0	0	29087.8	0	0	0	0	0	0	0	0	0	0	0	0	0	0	0	70036.1
C tr1	Culex	Culex tritaeniorhynchus	76497832	573	0	0	504	0	0	0	0	0	0	0	0	0	0	0	0	0	0	0	0	0	0	0	0	0	0	827934	17376
C tr2	Culex	Culex tritaeniorhynchus	28081311	366900	0	0	0	0	0	0	5790	0	0	0	2130	0	0	0	16971	0	0	0	0	7670	0	0	0	0	0	0	264987
